# Supplementary material for: Establishing an ex vivo porcine skin model to investigate the effects of broad-spectrum antiseptic on viable skin microbial communities
Source: mSphere. 2025 Aug 28;10(9):e00441-25. doi: 10.1128/msphere.00441-25 (PMC12482178; doi:10.1128/msphere.00441-25)
Supplement: Supplemental Tables — Tables S1 to S12. [file msphere.00441-25-s0002.xlsx]

## Sheet: ST1.PMAxxOpt
PMAxx Concentration	Group	n	Percent Live Bacteria (Mean ± SD)	p-value
5 µM	Control	3	35.32 ± 17.37	--
5 µM	Heat Killed	3	4.93 ± 3.09	NS
5 µM	CHG treated skin	3	18.27 ± 12.73	NS
10 µM	Control	3	28.45 ± 7.47	--
10 µM	Heat Killed	3	2.44 ± 2.60	0.0177
10 µM	CHG treated skin	3	10.01 ± 0.89	0.0488
25 µM	Control	3	18.5 ± 1.77	--
25 µM	Heat Killed	3	3.48 ± 3.63	0.0084
25 µM	CHG treated skin	3	9.14 ± 4.22	0.0457
50 µM	Control	3	7.34 ± 1.08	--
50 µM	Heat Killed	3	6.49 ± 1.98	NS
50 µM	CHG treated skin	3	6.97 ± 2.92	NS
Supplemental Table 1: Percentage of live bacteria in initial experiments to optimize viability-PCR parameters. Percent live bacteria represents the calculated viable bacteria divided by the calculated total bacteria. Data represented as mean  standard deviation (n = the number of samples included from each experiment). N indicates the number or replicates in each group. For each respective PMAxx…

## Sheet: ST2.CFU
Treatment	Timepoint	Log10(CFU) (mean ± SD)
Baseline	Baseline	4.57 ± 0.73
Water	0 hr	6.64 ± 0.86
Water	6 hr	7.05 ± 0.85
Water	12 hr	7.15 ± 0.58
Water	24 hr	7.80 ± 0.40
Water	48 hr	8.56 ± 0.43
Local CHG	0 hr	1.10 ± 1.45*
Local CHG	6 hr	1.32 ± 1.13**
Local CHG	12 hr	0.59 ± 1.01**
Local CHG	24 hr	2.46 ± 0.64*
Local CHG	48 hr	5.13 ± 2.78
Full Surgical Prep	0 hr	0 ± 0 **
Full Surgical Prep	6 hr	0.27 ± 0.25**
Full Surgical Prep	12 hr	0.43 ± 0.87***
Full Surgical Prep	24 hr	0.84 ± 0.31**
Full Surgical Prep	48 hr	2.80 ± 3.43
Supplemental Table 2: Culturable microbial bioburden on ex vivo porcine skin treated with water or following CHG antiseptic over time. Viable microbial bioburden per inch2 skin as determined by quantitative bacterial culture for each of the experimental groups in panel A over time. Samples were serially diluted with 1X PBS and plated onto Tryptic Soy Agar (TSA) then incubated at 35°C overnight. D…

## Sheet: ST3.ViableTotal
Treatment	Timepoint	Viable Bioburden (mean ± SD Log10[Bacteria])	Total Bioburden (mean ± SD Log10[Bacteria])	p-value viable vs. total
Baseline	Baseline	3.8 ± 0.7	4.0 ± 0.5
Water	0 hr	6.2 ± 0.9	6.2 ± 0.8
Water	6 hr	7.2 ± 0.6	7.4 ± 0.6
Water	12 hr	7.5 ± 0.3	7.7 ± 0.3
Water	24 hr	7.8 ± 0.2	8.0 ± 0.1
Water	48 hr	8.7 ± 0.3	8.8 ± 0.4
Local CHG	0 hr	3.1 ± 0.6 *	4.5 ± 1.2	∘
Local CHG	6 hr	3.4 ± 0.4 **	4.5 ± 0.9 *
Local CHG	12 hr	3.6 ± 0.4 ***	4.6 ± 0.6 **	∘
Local CHG	24 hr	4.4 ± 0.3 ***	4.7 ± 0.4 **	•
Local CHG	48 hr	6.1 ± 1.8	6.1 ± 1.5
Full Surgical Prep	0 hr	2.9 ± 1.2 *	4.6 ± 1.5	•
Full Surgical Prep	6 hr	2.7 ± 0.8 **	3.7 ± 0.4 **	∘
Full Surgical Prep	12 hr	3.1 ± 0.4 ***	3.8 ± 0.3 ***	••
Full Surgical Prep	24 hr	3.4 ± 0.3 ***	3.9 ± 0.6 **
Full Surgical Prep	48 hr	4.7 ± 3.1	5.2 ± 2.6
Supplemental table 3: Viable and total microbial bioburden on ex vivo porcine skin treated with water or following CHG antiseptic over time. Viable and total bacterial bioburden were determined via viability-qPCR. Data displayed as mean ± SD Log10[Bacteria]. Comparisons between bacterial bioburden in the local CHG and full surgical prep groups to the water treated control group at the same timepo…

## Sheet: ST4.ShairedMicro
Phylum	Genus	In Human Skin Microbiome	Resourse		Supplemental Table 4: 85% of bacterial genera identified on ex vivo porcine skin have also been found in human skin microbial communities. References where these bacteria have been noted in human skin microbial communities are noted.
Actinobacteria	Corynebacterium	Yes	(Townsend and Kalan 2023)
Actinomycetota	Cutibacterium	Yes	(Townsend and Kalan 2023)
Actinomycetota	Kocuria	Yes	(Grice et al., 2008)
Actinomycetota	Microbacterium	Yes	(Townsend and Kalan 2023)
Actinomycetota	Micrococcus	Yes	(Townsend and Kalan 2023)
Actinomycetota	Rothia	Yes	(Townsend and Kalan 2023)
Bacillota	Anaerococcus	Yes	(Townsend and Kalan 2023)
Bacillota	Clostridium	Yes	(Townsend and Kalan 2023)
Bacillota	Enterococcus	Yes	(Townsend and Kalan 2023)
Bacillota	Finegoldia	Yes	(Townsend and Kalan 2023)
Bacillota	Lactobacillus	Yes	(Townsend and Kalan 2023)
Bacillota	Lactococcus	Yes	(Townsend and Kalan 2023)
Bacillota	Ruminococcus	Yes	(Townsend and Kalan 2023)
Bacillota	Staphylococcus	Yes	(Townsend and Kalan 2023)
Bacillota	Streptococcus	Yes	(Townsend and Kalan 2023)
Bacillota	Veillonella	Yes	(Townsend and Kalan 2023)
Bacteroidota	Prevotella	Yes	(Townsend and Kalan 2023)
Pseudomonadota	Acinetobacter	Yes	(Townsend and Kalan 2023)
Pseudomonadota	Janthinobacterium	Yes	(Grice et al., 2008)
Pseudomonadota	Moraxella	Yes	(Swaney et al., 2022)
Pseudomonadota	Pseudomonas	Yes	(Townsend and Kalan 2023)
Actinomycetota	Actinomadura
Actinomycetota	Arthrobacter	Yes	(Funke et al., 1996)
Actinomycetota	Bifidobacterium	Yes	(Kim et al., 2021)
Actinomycetota	Geodermatophilus
Actinomycetota	Modestobacter
Actinomycetota	Streptomyces	Yes	(Townsend et al., 2025)
Bacillota	Aerococcus	Yes	(Townsend et al., 2025)
Bacillota	Bacillus	Yes	(Townsend et al., 2025)
Bacillota	Coprococcus
Bacillota	Epulopiscium
Bacillota	Jeotgalicoccus	Yes	(Potbhare et al., 2022)
Bacillota	Leuconostoc	Yes	(Huang et al., 2023)
Bacillota	Macrococcus	Yes	(Mašlaňová et al., 2018)
Bacillota	Phascolarctobacterium	Yes	(Zhou et al., 2022)
Bacillota	Rummeliibacillus
Bacillota	Saccharibacillus
Bacillota	Sarcina	Yes	(Holt 2006)
Bacillota	SMB53	Yes	(Pinto et al. 2020)
Bacillota	Sporosarcina	Yes	(Steglińska et al., 2019)
Bacillota	Thermicanus
Bacillota	Trichococcus	Yes	(Steglińska et al., 2019)
Bacillota	Turicibacter	Yes	(Ganju et al., 2016)
Bacteroidota	Flavobacterium	Yes	(Liu et al., 2020)
Bacteroidota	Parabacteroides	Yes	(Liu et al., 2020)
Bacteroidota	Pedobacter	Yes	(Townsend et al., 2025)
Bacteroidota	Sphingobacterium	Yes	(Liu et al., 2020)
Pseudomonadota	Brevundimonas	Yes	(Townsend et al., 2025)
Pseudomonadota	Delftia	Yes	(Townsend et al., 2025)
Pseudomonadota	Enterobacter	Yes	(Potbhare et al., 2022)
Pseudomonadota	Erwinia	Yes	(O'Hara et al., 1998)
Pseudomonadota	Lysobacter	Yes	(Li et al., 2023)
Pseudomonadota	Proteus	Yes	(Larson et al., 2022)
Pseudomonadota	Rhodobacter	Yes	(Drago et al., 2015)
Tenericutes	Acholeplasma	Yes	(wang et al., 2023)

## Sheet: ST5.PERMANOVAS
			Univariate Assessment					Multi-Variate Assessment accounting for Porcine Subject
Group	Variable	Levels	Sum of Squares	R2	F	p-value	Significance	Sum of Squares	R2	F	p-value	Significance
All samples	Pig	Pig 1; Pig 2; Pig 3	19.725	0.29232	54.318	0.0001	***	--	--	--	--	--
All samples	Viable vs. Total Microbes	PMAxx treatment v. None	2.215	0.3283	8.9601	0.0001	***	2.15	0.03186	12.35	0.0001	***
All samples	Timepoint	Baseline; 0hr; 6hr; 12hr; 24hr; 48hr	10.823	0.16038	9.9331	0.0001	***	11.284	0.16722	15.965	0.0001	***
All samples	Treatment	Water; Local CHG; Full Surgical Prep	3.47	0.05142	7.1281	0.0001	***	3.616	0.05358	10.69	0.0001	***
All samples	Baseline v. Treatment	Baseline; Water; Local CHG; Full Surgical Prep	11.121	0.16481	17.234	0.0001	***	11.858	0.17573	28.629	0.0001	***
Supplemental Table 5: Experimental factors associated with microbial community composition. Bray Curtis beta diversity was utilized to compare sample community compositions across all total and viable microbial community samples. Associations between experimental factors with microbial community compositions were evaluated first with Univariate PERMANOVAS as well as multi-variate PERMANOVAS accou…

## Sheet: ST6.PMaxxPermanovas
				Uni-Variate Assessment					Multi-Variate Assessment accounting for Porcine Subject
TreatmentGroup	TimePoint	Variable	Variable Levels	Sum of Squares	R2	F	p-value	Significance	Sum of Squares	R2	F	p-value	Significance
All	Baseline	Viable vs. Total Microbes	PMAxx treatment v. None	0.4063	0.05504	1.5725	0.2127		0.3964	0.0537	2.1165	0.0782	º
Water	Baseline	Viable vs. Total Microbes	PMAxx treatment v. None	0.08585	0.03787	0.3149	0.7932		0.008585	0.03787	0.5693	0.5888
Water	Post intervention (0-48 hr)	Viable vs. Total Microbes	PMAxx treatment v. None	0.0273	0.0017	0.1485	0.9435		0.0248	0.00155	0.4076	0.7368
Water	0 hr	Viable vs. Total Microbes	PMAxx treatment v. None	0.0148	0.00382	0.0613	0.8404		0.0148	0.00382	3.0587	0.1172
Water	6 hr	Viable vs. Total Microbes	PMAxx treatment v. None	0.0045	0.00124	0.0198	0.898		0.0045	0.00124	1.1577	0.2229
Water	12 hr	Viable vs. Total Microbes	PMAxx treatment v. None	0.00791	0.00296	0.0475	0.9256		0.00791	0.00296	0.7198	0.4763
Water	24 hr	Viable vs. Total Microbes	PMAxx treatment v. None	0.02563	0.01167	0.1889	0.9058		0.02563	0.01167	0.7893	0.4392
Water	48 hr	Viable vs. Total Microbes	PMAxx treatment v. None	0.00898	0.00452	0.0681	0.9378		0.00898	0.00454	0.788	0.4695
Local CHG	Baseline	Viable vs. Total Microbes	PMAxx treatment v. None	0.23085	0.09024	0.7935	0.6396		0.23085	0.09024	1.3586	0.2656
Local CHG	Post intervention (0-48 hr)	Viable vs. Total Microbes	PMAxx treatment v. None	1.4956	0.09205	7.8068	0.0002	***	1.0172	0.06261	10.653	0.0001	***
Local CHG	0 hr	Viable vs. Total Microbes	PMAxx treatment v. None	0.54269	0.20418	3.8486	0.0156	*	0.53686	0.20199	12.25	0.0001	***
Local CHG	6 hr	Viable vs. Total Microbes	PMAxx treatment v. None	0.1984	0.07303	1.103	0.3211		0.12713	0.0468	2.6414	0.0592	º
Local CHG	12 hr	Viable vs. Total Microbes	PMAxx treatment v. None	0.8406	0.25092	4.3547	0.0123	*	0.05808	0.17337	8.3358	0.0009	***
Local CHG	24 hr	Viable vs. Total Microbes	PMAxx treatment v. None	0.36144	0.12409	1.9834	0.1167		0.26919	0.09242	3.0993	0.0372	*
Local CHG	48 hr	Viable vs. Total Microbes	PMAxx treatment v. None	0.1078	0.03254	0.4372	0.498		0.0132	0.00398	0.4286	0.5435
Full Surgical Prep	Baseline	Viable vs. Total Microbes	PMAxx treatment v. None	0.13651	0.0553	0.4098	0.7382		0.011677	0.0473	0.6019	0.6233
Full Surgical Prep	Post intervention (0-48 hr)	Viable vs. Total Microbes	PMAxx treatment v. None	2.2957	0.13739	10.672	0.0001	***	1.9047	0.11399	12.921	0.0001	***
Full Surgical Prep	0 hr	Viable vs. Total Microbes	PMAxx treatment v. None	0.81454	0.28511	5.1846	0.0045	**	0.71677	0.25089	8.9748	0.0001	***
Full Surgical Prep	6 hr	Viable vs. Total Microbes	PMAxx treatment v. None	0.5698	0.16508	2.7681	0.0485	*	0.5698	0.16508	5.4396	0.0043	**
Full Surgical Prep	12 hr	Viable vs. Total Microbes	PMAxx treatment v. None	0.44879	0.11668	2.5752	0.0344	*	0.40969	0.16129	3.8816	0.0037	**
Full Surgical Prep	24 hr	Viable vs. Total Microbes	PMAxx treatment v. None	0.39935	0.14472	1.8613	0.1427		0.37372	0.13543	2.621	0.0459	*
Full Surgical Prep	48 hr	Viable vs. Total Microbes	PMAxx treatment v. None	0.54989	0.17757	1.9431	0.1496		0.05038	0.01627	0.8413	0.4331
Supplemental Table 6. Viable and total microbial community compositions differ following CHG application. Univariate PERMANOVAs and multivariate PERMANOVAS with 9999 permutations were utilized to evaluate the differences between the viable (PMAxx treated, containing only DNA from viable bacteria) and total (not treated, containing DNA from both viable and dead bacteria) microbial community compos…

## Sheet: ST7.WaterCHGViable
				Uni-Variate Assessment					Multi-Variate Assessment accounting for Porcine Subject
Viable or Total Microbiome	Timepoint	Variable	Levels	Sum of Squares	R2	F	p-value	Significance	Sum of Squares	R2	F	p-value	Significance
Viable Microbiome	All	Baseline v. post-Treatment	Baseline; Water; Local CHG; Full Surgical Prep	6.201	0.1752	8.8504	0.0001	***	6.387	0.18045	13.791	0.0001	***
Viable Microbiome	Baseline	Treatment Group	Water: Local CHG; Full Surgical Prep	0.1315	0.03763	0.2151	0.9383		0.1264	0.0319	0.4449	0.8406
Viable Microbiome	0 hrs	Treatment Group	Water: Local CHG; Full Surgical Prep	0.08682	0.15195	1.9709	0.0568	º	0.9108	0.1594	4.3573	0.0005	***
Viable Microbiome	6 hrs	Treatment Group	Water: Local CHG; Full Surgical Prep	0.8895	0.15807	1.9714	0.075		0.8959	0.15922	3.8263	0.0025	**
Viable Microbiome	12 hrs	Treatment Group	Water: Local CHG; Full Surgical Prep	0.929	0.18271	2.1238	0.0471	*	0.7278	0.14313	3.4881	0.0041	**
Viable Microbiome	24 hrs	Treatment Group	Water: Local CHG; Full Surgical Prep	0.8103	0.15136	1.8728	0.0682		0.8125	0.15178	3.3274	0.0027	**
Viable Microbiome	48 hrs	Treatment Group	Water: Local CHG; Full Surgical Prep	1.4674	0.28275	3.3508	0.0126	*	1.1142	0.21468	6.813	0.0002	***
Viable Microbiome	0-48 hrs combined	Treatment Group	Water: Local CHG; Full Surgical Prep	3.4494	0.11851	7.5291	0.0001	***	3.4774	0.11947	11.978	0.0001	***
Supplemental Table 7. Following CHG application, skin microbiome compositions significantly differ from the water treated control. Companion to Figure 3. Univariate PERMANOVAs and multivariate PERMANOVAS with 9999 permutations were utilized to evaluate the differences between the microbial communities on ex vivo skin treated with either a single CHG application, the full surgical preparation, or …

## Sheet: ST8.WaterCHG.DistCent
Group	Distance from group centroid (Mean ± SD)	adjusted p-value (vs. baseline)	adjusted p-value (vs. water treated group)	adjusted p-value (vs. local CHG treated group)
Baseline	0.487 ± 0.118	--
Water	0.402 ± 0.118	0.067	--
Local CHG	0.473 ± 0.108	0.977	0.030 *	--
Full Surg. Prep.	0.511 ± 0.103	0.896	0.0001 ***	0.475
Supplemental Table 8: Compared to water treated skin, skin microbial communities display greater variability in composition following CHG antiseptic application. Companion to Figure 3A and Figure S6A. Bray-Curtis dissimilarity metric was used to evaluate the similarity of each sample’s microbial community composition. Distances from each group’s centroid were calculated from this dissimilarity ma…

## Sheet: ST9.WaterCHGMAASLIN
Microbiome	Timepoint	feature	metadata	value	coef	stderr	N	N.not.0	pval	qval		Supplemental Table 9: Significant differences in taxa relative abundance on ex vivo skin treated with CHG compared to skin treated with sterile water at all post intervention timepoints. This table is a companion to Figure 3 and Supplemental Figure 6. MAASLIN 2 was used to evaluate differential relative abundance of taxa within viable microbial communities on ex vivo skin following either a singl…
Viable Microbiome	All Post Treatment Timepoints (0-48 hr)	Pseudomonas	WaterCHG	Full	4.55274	0.599823	135	47	5.47044e-12	6.56452e-11
Viable Microbiome	All Post Treatment Timepoints (0-48 hr)	Turicibacter	WaterCHG	Full	6.72563	0.874977	135	71	3.26193e-12	6.56452e-11
Viable Microbiome	All Post Treatment Timepoints (0-48 hr)	Streptomyces	WaterCHG	Full	3.57105	0.479435	135	28	1.1639e-11	9.31117e-11
Viable Microbiome	All Post Treatment Timepoints (0-48 hr)	SMB53	WaterCHG	CHG	5.86043	0.873413	135	85	5.43652e-10	3.26191e-09
Viable Microbiome	All Post Treatment Timepoints (0-48 hr)	Turicibacter	WaterCHG	CHG	5.50474	0.874977	135	71	4.43381e-09	2.12823e-08
Viable Microbiome	All Post Treatment Timepoints (0-48 hr)	SMB53	WaterCHG	Full	5.29735	0.873413	135	85	1.34103e-08	5.36411e-08
Viable Microbiome	All Post Treatment Timepoints (0-48 hr)	Corynebacterium	WaterCHG	Full	-4.86421	0.833022	135	99	3.96651e-08	1.35995e-07
Viable Microbiome	All Post Treatment Timepoints (0-48 hr)	Corynebacterium	WaterCHG	CHG	-4.67057	0.833022	135	99	1.18311e-07	3.54934e-07
Viable Microbiome	All Post Treatment Timepoints (0-48 hr)	Macrococcus	WaterCHG	Full	-1.70828	0.374141	135	61	1.13956e-05	3.03883e-05
Viable Microbiome	All Post Treatment Timepoints (0-48 hr)	Rothia	WaterCHG	CHG	-2.70958	0.626647	135	83	3.02495e-05	7.25988e-05
Viable Microbiome	All Post Treatment Timepoints (0-48 hr)	Staphylococcus	WaterCHG	Full	-2.17627	0.50932	135	127	3.70005e-05	8.07284e-05
Viable Microbiome	All Post Treatment Timepoints (0-48 hr)	Acinetobacter	WaterCHG	Full	4.55181	1.09275	135	71	5.62474e-05	0.000112495
Viable Microbiome	All Post Treatment Timepoints (0-48 hr)	Macrococcus	WaterCHG	CHG	-1.43832	0.374141	135	61	0.000188319	0.000347666
Viable Microbiome	All Post Treatment Timepoints (0-48 hr)	Pseudomonas	WaterCHG	CHG	2.00324	0.599823	135	47	0.00109471	0.00187664
Viable Microbiome	All Post Treatment Timepoints (0-48 hr)	Aerococcus	WaterCHG	Full	-1.28962	0.55516	135	53	0.0217334	0.0347734
Viable Microbiome	All Post Treatment Timepoints (0-48 hr)	Proteus	WaterCHG	Full	0.951325	0.460543	135	40	0.0408471	0.0612707
Viable Microbiome	0 hr	SMB53	WaterCHG	Full	6.28632	0.986629	27	23	2.06589e-06	5.37132e-05
Viable Microbiome	0 hr	Turicibacter	WaterCHG	Full	7.76278	1.329	27	23	7.06875e-06	9.18937e-05
Viable Microbiome	0 hr	SMB53	WaterCHG	CHG	3.99124	0.986629	27	23	0.00054004	0.00351026
Viable Microbiome	0 hr	Streptomyces	WaterCHG	Full	2.5381	0.624055	27	7	0.000512094	0.00351026
Viable Microbiome	0 hr	Macrococcus	WaterCHG	Full	-0.618046	0.16758	27	12	0.00128668	0.00669076
Viable Microbiome	0 hr	Turicibacter	WaterCHG	CHG	4.64158	1.329	27	23	0.00206066	0.00892954
Viable Microbiome	0 hr	Pseudomonas	WaterCHG	Full	3.15733	0.933138	27	12	0.00267415	0.00993256
Viable Microbiome	0 hr	Macrococcus	WaterCHG	CHG	-0.552921	0.16758	27	12	0.00326638	0.0106157
Viable Microbiome	0 hr	Acinetobacter	WaterCHG	Full	6.29181	1.99908	27	18	0.00467655	0.012159
Viable Microbiome	0 hr	Janthinobacterium	WaterCHG	Full	3.81533	1.19562	27	8	0.00421956	0.012159
Viable Microbiome	0 hr	Rothia	WaterCHG	Full	2.37845	0.824799	27	19	0.00862235	0.0203801
Viable Microbiome	0 hr	Acinetobacter	WaterCHG	CHG	5.47895	1.99908	27	18	0.0119332	0.0238665
Viable Microbiome	0 hr	Clostridium	WaterCHG	Full	2.82653	1.02701	27	7	0.0116292	0.0238665
Viable Microbiome	0 hr	Pseudomonas	WaterCHG	CHG	2.30354	0.933138	27	12	0.0218094	0.0405031
Viable Microbiome	0 hr	Janthinobacterium	WaterCHG	CHG	2.61909	1.19562	27	8	0.0393682	0.0682382
Viable Microbiome	0 hr	Bacillus	WaterCHG	CHG	2.61382	1.23936	27	13	0.0465561	0.0756537
Viable Microbiome	0 hr	Staphylococcus	WaterCHG	Full	-1.8983	0.924972	27	25	0.0522289	0.0798794
Viable Microbiome	6 hr	Streptococcus	WaterCHG	Full	6.33553	1.12632	27	13	1.1771e-05	0.000329589
Viable Microbiome	6 hr	Streptomyces	WaterCHG	Full	4.23246	1.07354	27	6	0.00069377	0.00971278
Viable Microbiome	6 hr	Macrococcus	WaterCHG	Full	-1.26376	0.360625	27	13	0.00200302	0.0186949
Viable Microbiome	6 hr	SMB53	WaterCHG	Full	4.5611	1.42754	27	19	0.00418031	0.0261875
Viable Microbiome	6 hr	Turicibacter	WaterCHG	Full	5.71309	1.81519	27	13	0.00467634	0.0261875
Viable Microbiome	6 hr	Epulopiscium	WaterCHG	CHG	4.28173	1.42589	27	11	0.00655105	0.0262042
Viable Microbiome	6 hr	Epulopiscium	WaterCHG	Full	4.33384	1.42589	27	11	0.00601809	0.0262042
Viable Microbiome	6 hr	Macrococcus	WaterCHG	CHG	-0.974555	0.360625	27	13	0.0130081	0.0455285
Viable Microbiome	6 hr	Corynebacterium	WaterCHG	CHG	-2.29948	0.90427	27	19	0.0185398	0.0527011
Viable Microbiome	6 hr	Corynebacterium	WaterCHG	Full	-2.27935	0.90427	27	19	0.0194675	0.0527011
Viable Microbiome	6 hr	SMB53	WaterCHG	CHG	3.55813	1.42754	27	19	0.020704	0.0527011
Viable Microbiome	6 hr	Acinetobacter	WaterCHG	Full	5.75134	2.43423	27	16	0.0265889	0.0620407
Viable Microbiome	12 hr	SMB53	WaterCHG	CHG	7.19448	1.70352	27	15	0.000349704	0.00454616
Viable Microbiome	12 hr	Turicibacter	WaterCHG	Full	6.42098	1.51228	27	11	0.000330943	0.00454616
Viable Microbiome	12 hr	Pseudomonas	WaterCHG	Full	3.54035	0.908126	27	12	0.000772231	0.00669267
Viable Microbiome	12 hr	Macrococcus	WaterCHG	CHG	-1.52545	0.438785	27	12	0.0021413	0.0139184
Viable Microbiome	12 hr	Corynebacterium	WaterCHG	CHG	-3.25923	1.04997	27	22	0.00517485	0.0269092
Viable Microbiome	12 hr	Corynebacterium	WaterCHG	Full	-2.98909	1.04997	27	22	0.00937999	0.0300302
Viable Microbiome	12 hr	Macrococcus	WaterCHG	Full	-1.23877	0.438785	27	12	0.00989958	0.0300302
Viable Microbiome	12 hr	Rummeliibacillus	WaterCHG	CHG	-0.394421	0.143155	27	3	0.0115501	0.0300302
Viable Microbiome	12 hr	Rummeliibacillus	WaterCHG	Full	-0.394421	0.143155	27	3	0.0115501	0.0300302
Viable Microbiome	12 hr	SMB53	WaterCHG	Full	4.7071	1.70352	27	15	0.0113439	0.0300302
Viable Microbiome	12 hr	Proteus	WaterCHG	CHG	1.66857	0.640748	27	9	0.0161977	0.0382856
Viable Microbiome	12 hr	Acinetobacter	WaterCHG	Full	4.5792	1.84984	27	17	0.0214866	0.0442763
Viable Microbiome	12 hr	Proteus	WaterCHG	Full	1.57734	0.640748	27	9	0.0221382	0.0442763
Viable Microbiome	12 hr	Rothia	WaterCHG	CHG	-2.1313	0.962185	27	18	0.0374166	0.069488
Viable Microbiome	12 hr	Turicibacter	WaterCHG	CHG	3.29126	1.51228	27	11	0.040545	0.0702781
Viable Microbiome	24 hr	Corynebacterium	WaterCHG	CHG	-5.2893	0.83867	27	22	2.39631e-06	7.6682e-05
Viable Microbiome	24 hr	Rothia	WaterCHG	CHG	-4.35563	0.960944	27	17	0.000164237	0.0013139
Viable Microbiome	24 hr	SMB53	WaterCHG	CHG	8.46978	1.85817	27	16	0.000154341	0.0013139
Viable Microbiome	24 hr	Turicibacter	WaterCHG	CHG	7.72588	1.67083	27	12	0.000131433	0.0013139
Viable Microbiome	24 hr	Turicibacter	WaterCHG	Full	6.72728	1.67083	27	12	0.000565678	0.00362034
Viable Microbiome	24 hr	Corynebacterium	WaterCHG	Full	-3.0255	0.83867	27	22	0.00156296	0.00833577
Viable Microbiome	24 hr	Lactobacillus	WaterCHG	Full	1.63234	0.612456	27	7	0.0141371	0.0570492
Viable Microbiome	24 hr	Streptococcus	WaterCHG	Full	2.83637	1.07337	27	13	0.0142623	0.0570492
Viable Microbiome	24 hr	Epulopiscium	WaterCHG	CHG	1.66445	0.647586	27	6	0.0174571	0.0620699
Viable Microbiome	24 hr	Streptomyces	WaterCHG	Full	1.95849	0.777724	27	7	0.0195711	0.0626275
Viable Microbiome	48 hr	Corynebacterium	WaterCHG	Full	-11.3347	1.80921	27	18	2.63791e-06	6.33099e-05
Viable Microbiome	48 hr	Rothia	WaterCHG	Full	-4.80119	0.950814	27	11	4.67302e-05	0.000560762
Viable Microbiome	48 hr	Staphylococcus	WaterCHG	Full	-5.34243	1.1223	27	23	9.43e-05	0.0007544
Viable Microbiome	48 hr	Corynebacterium	WaterCHG	CHG	-7.76181	1.80921	27	18	0.000297	0.001782
Viable Microbiome	48 hr	Rothia	WaterCHG	CHG	-3.93184	0.950814	27	11	0.000433639	0.00208147
Viable Microbiome	48 hr	Turicibacter	WaterCHG	CHG	6.02945	1.78969	27	12	0.0027687	0.0110748
Viable Microbiome	48 hr	Aerococcus	WaterCHG	Full	-3.93006	1.28297	27	9	0.0056931	0.0170793
Viable Microbiome	48 hr	SMB53	WaterCHG	Full	6.0442	1.96671	27	12	0.00556187	0.0170793
Viable Microbiome	48 hr	Macrococcus	WaterCHG	Full	-2.19172	0.778265	27	11	0.0100592	0.0268244
Viable Microbiome	48 hr	Proteus	WaterCHG	Full	0.247554	0.0922484	27	9	0.0135695	0.0325669
Viable Microbiome	48 hr	Erwinia	WaterCHG	CHG	-0.572185	0.220564	27	3	0.0165571	0.0331143
Viable Microbiome	48 hr	Erwinia	WaterCHG	Full	-0.572185	0.220564	27	3	0.0165571	0.0331143
Viable Microbiome	48 hr	SMB53	WaterCHG	CHG	4.96492	1.96671	27	12	0.0193052	0.0356404
Viable Microbiome	48 hr	Turicibacter	WaterCHG	Full	4.41122	1.78969	27	12	0.0219906	0.0376982
Viable Microbiome	48 hr	Moraxella	WaterCHG	Full	-2.24902	1.05305	27	6	0.0440822	0.0705315

## Sheet: ST10.Lipids
Larger Lipid Group	Lipid Class	Lipid Class ABV	Number of Lipid Species (all samples)	Relative abundance (all samples)	Relative abundance (baseline samples)	Relative abundance (0hr samples)	Relative abundance (48 hr samples)
Fatty Acyls	Acyl Sterol Glycerides	ASG	1	1.6E-05 ± 7.3E-06	1.6E-05 ± 6.6E-06	1.7E-05 ± 8.7E-06	1.4E-05 ± 6.8E-06
Fatty Acyls	Fatty Acids	FA	53	0.0088 ± 0.0025	0.0064 ± 0.0015	0.0085 ± 0.0025	0.0115 ± 0.0034
Fatty Acyls	Fatty Amides	NAE	10	6.1E-04 ± 4.0E-04	5.0E-04 ± 2.2E-04	6.6E-04 ± 4.5E-04	6.6E-04 ± 5.4E-04
Fatty Acyls	Fatty Esters	FAHFA	12	2.2E-04 ± 1.72E-04	1.6E-04 ± 9.8E-05	2.1E-04 ± 1.9E-04	2.9E-04 ± 2.3E-04
Glycerolipids	Diglycerides	DG	78	0.0025 ± 0.0018	0.0024 ± 0.0017	0.0025 ± 0.0017	0.0025 ± 0.0019
Glycerolipids	Glycosyldiradylglycerols	Glc	2	3.0E-04 ± 7.7E-05	3.0E-04 ± 1.0E-04	3.3E-04 ± 5.4E-05	2.6E-04 ± 7.4E-05
Glycerolipids	Triglycerides	TG	301	0.3824 ± 0.1251	0.4363 ± 0.0778	0.4020 ± 0.1716	0.3090 ± 0.1391
Glycerophospholipids	Ether Lipids	EtherPC; EtherPE	51	0.0088 ± 0.0028	0.0111 ± 0.0037	0.0090 ± 0.0027	0.0063 ± 0.0021
Glycerophospholipids	Lysophospholipids	LPC; LPE	45	0.0016 ± 4.1E-04	0.0017 ± 3.7E-04	0.0017 ± 3.5E-04	0.0015 ± 5.0E-04
Glycerophospholipids	Phosphatidylcholines	PC	121	0.0248 ± 0.0066	0.0361 ± 0.0067	0.0291 ± 0.0064	0.0201 ± 0.0066
Glycerophospholipids	Phosphatidylethanolamines	PE	68	0.0119 ± 0.0041	0.0171 ± 0.0063	0.0111 ± 0.0037	0.0074 ± 0.0025
Glycerophospholipids	Phosphatidylglycerols	PG	5	0.0028 ± 8.05E-04	0.0027 ± 7.3E-04	0.0029 ± 5.5E-04	0.0028 ± 0.0011
Glycerophospholipids	Phosphatidylinositols	PI	24	0.0024 ± 0.0013	0.0033 ± 0.0021	0.0028 ± 0.0014	0.0012 ± 4.6E-04
Glycerophospholipids	Phosphatidylserines	PS	13	0.00087 ± 7.2E-04	0.0011 ± 0.0011	9.1E-04 ± 7.2E-04	5.7E-04 ± 3.8E-04
Sphingolipids	Ceramides	Cer	649	0.5400 ± 0.1304	0.4727 ± 0.0803	0.5185 ± 0.1715	0.6288 ± 0.1394
Sphingolipids	Hexosylceramides	HexCer	5	2.6E-04 ± 1.0E-04	2.5E-04 ± 9.7E-05	2.3E-04 ± 7.3E-05	3.1E-04 ± 1.4E-04
Sphingolipids	Sphingoid bases	SPB	1	8.4E-06 ± 4.2E-06	1.3E-05 ± 4.9E-06	ND	1.3E-05 ± 3.5E-06
Sphingolipids	Sphingomyelins	SM	62	0.0093 ± 0.0021	0.0105 ± 0.0018	0.0099 ± 2.1E-03	0.0074 ± 0.0024
Sterol lipids	Cholesteryl ester	CE	5	1.2E-04 ± 1.1E-04	1.4E-04 ± 6.7E-05	8.8E-05 ± 1.1E-04	1.3E-04 ± 1.6E-04
Sterol lipids	Secosteroids	-	2	2.8E-05 ± 2.5E-04	1.4E-05 ± 2.5E-06	2.0E-05 ± 1.0E-06	5.0E-05 ± 1.0-E-06
Sterol lipids	Sterols	ST	10	5.4E-05 ± 6.7E-05	5.9E-05 ± 3.0E-05	3.2E-05 ± 5.3E-05	7.2E-05 ± 1.2E-04
Sterol lipids	Steryl esters	SE	1	3.3E-05 ± 9.42E-06	2.9E-05 ± 5.1E-06	4.1E-05 ± 1.1E-06	3.0E-05 ± 1.4E-05
Supplemental Table 10: Major classes of lipids in and on ex vivo porcine skin epidermis. Table includes the number of lipid species within each class identified across all epidermal biopsy samples. Subsequent columns display the relative abundance (mean ± standard deviation) of each lipid class in all samples or from samples collected at each timepoint.

[truncated: 2 more sheets: ST11.LipidPCAPermanova, ST12.LipidDiffernetial]
